# Supplementary material for: Cardiac HDAC3 Disruption Contributes to HDAC Inhibitor-Induced QT Prolongation
Source: Cells. 2026 May 14;15(10):902. doi: 10.3390/cells15100902 (PMC13204737; doi:10.3390/cells15100902)
Supplement: Supplementary file 1 [file cells-15-00902-s001.zip]

Archive with 1 entries (1 files):
- cells-4104446-supplementary.pdf
